# Supplementary material for: Serine-linked PARP1 auto-modification controls PARP inhibitor response
Source: Nat Commun. 2021 Jul 1;12:4055. doi: 10.1038/s41467-021-24361-9 (PMC8249464; doi:10.1038/s41467-021-24361-9)
Supplement: Supplementary file 3 — Source Data [file 41467_2021_24361_MOESM3_ESM.xlsx]

## Sheet: Figure 1a
Figure 1a
		WT			HPF1 KO				T.TEST(WT,HPF1 KO,2,1)
	Experiment	1	2	3	1	2	3
Olaparib, uM	0	100	100	100	100	100	100
	0.001	96.0149	103.27	100.515	98.9423	93.3425	101.968		0.693557
	0.01	89.6305	92.3433	90.8147	59.6617	53.4508	54.4093		0.00569271
	0.1	83.1067	80.1653	76.7966	23.0882	21.7917	22.5044		0.000873343
	0.5	45.6475	43.2977	42.6517	0.289481	1.24937	0.280021		0.000592504
Veliparib, uM	0.05	102.037	97.9081	95.9216	87.2666	86.1685	82.1868		0.0043666
	0.5	96.1483	94.0887	88.7633	43.6436	38.4452	37.5917		0.000622406
	1	80.5854	85.9602	84.6406	21.9634	23.3605	22.4499		0.000426663
	5	52.0392	50.1297	47.2781	0.709945	2.2766	1.06537		0.00096724
Talazoparib, nM	0.5	87.9405	91.4262	88.464	80.878	79.5136	76.7058		0.0232975
	1.5	77.607	73.9243	72.5211	50.8226	54.1527	50.7457		0.00827924
	3	43.0315	42.2776	40.3954	16.1533	15.8052	14.8625		0.000229483
	5	29.0644	27.6923	29.3059	0.527227	0.796002	0.561534		0.000433729
		WT			HPF1 KO
		Average	STDEV		Average	STDEV
Olaparib, uM	0	100	0		100	0
	0.001	99.9333	3.66234		98.0842	4.3762
	0.01	90.9295	1.36002		55.8406	3.34371
	0.1	80.0229	3.15746		22.4614	0.649284
	c	43.8656	1.57656		0.606289	0.556941
Veliparib, uM	0.05	98.6222	3.1195		85.2073	2.67281
	0.5	93.0001	3.81094		39.8935	3.27563
	1	83.7287	2.80102		22.5913	0.709219
	5	49.8157	2.39605		1.35064	0.82136
Talazoparib, nM	0.5	89.2769	1.87967		79.0325	2.12732
	1.5	74.6841	2.62671		51.907	1.94522
	3	41.9015	1.35769		15.607	0.66785
	5	28.6875	0.870314		0.628254	0.146283

## Sheet: Figure 1b
Figure 1b
Olaparib, uM	WT + siCTRL			WT + siBRCA1			WT + siBRCA2			HPF1 KO + siCTRL			HPF1 KO + siBRCA1			HPF1 KO + siBRCA2
0	100	100	100	100	100	100	100	100	100	100	100	100	100	100	100	100	100	100
0.001	59.0517	93.0314	86.6279	6.12245	12.2449	7.57576	42.0513	52.5346	60	45.8333	70	77.2455	0	0	0	23.4043	29.3478	29.1139
0.01	53.8793	71.4286	50	0	0	0	8.71795	5.06912	4.70588	15.2778	22.7273	23.3533	0	0	0	0	0	0
0.1	42.6724	42.5087	31.9767	0	0	0	0.512821	0.460829	0	1.38889	0.454545	0	0	0	0	0	0	0
	WT + siCTRL			WT + siBRCA1			WT + siBRCA2			HPF1 KO + siCTRL			HPF1 KO + siBRCA1			HPF1 KO + siBRCA2
	Average	SEM		Average	SEM		Average	SEM		Average	SEM		Average	SEM		Average	SEM
	100	0		100	0		100	0		100	0		100	0		100	0
	79.5703	10.4245		8.6477	1.84688		51.5286	5.2057		25.7485	9.49635		0	0		27.2887	1.94338
	58.436	6.59212		0	0		6.16432	1.28111		7.78443	2.5938		0	0		0	0
	39.0526	3.53825		0	0		0.32455	0.162968		0	0.408835		0	0		0	0

## Sheet: Figure 1c
Figure 1c

## Sheet: Figure 1d
Figure 1d
	subG1					G0/G1					S					G2/M					>4N						T.TEST(WT 1,HPF1 KO 1,2,1)
Olaparib, uM/ Experiment	1	2	3	4	5	1	2	3	4	5	1	2	3	4	5	1	2	3	4	5	1	2	3	4	5
0 (WT)	1.87538	1.22811	1.06887	1.18025	3.04952	57.3704	57.3787	56.1662	54.2499	40.8615	28.0298	27.9847	29.8477	29.2991	37.7415	10.9901	10.4691	11.2937	12.3201	17.6127	1.73422	2.9394	1.62347	2.95062	0.734702
1 (WT)	1.91333	1.71647	1.81501	1.93787	2.28946	47.5747	48.5989	47.4774	48.6004	35.1992	30.9236	28.7457	29.5324	28.1965	30.9632	18.2025	19.2328	19.5857	19.7888	27.3323	1.38587	1.70613	1.58942	1.47647	4.21583		0.0360965	0.0184031	0.0276988	0.155512	0.00111504
0 (HPF1 KO)	1.27149	1.81837	1.22572	1.2047	0.922491	44.5529	45.002	47.5745	46.6433	37.2004	35.4999	35.2499	34.1747	34.2875	39.6069	16.4785	16.4567	15.1657	15.9596	20.6558	2.19713	1.47298	1.85935	1.90486	1.61436
1 (HPF1 KO)	13.5808	11.4315	8.53595	3.96555	3.71183	25.3991	26.3646	25.6596	35.2493	34.4243	28.0945	25.8496	26.3839	19.9279	20.2554	23.0147	24.4078	21.1071	24.1338	24.546	9.91084	11.9464	18.3135	16.7234	17.0625
	subG1			G0/G1			S			G2/M			>4N
Olaparib, uM	AVERAGE	SEM		AVERAGE	SEM		AVERAGE	SEM		AVERAGE	SEM		AVERAGE	SEM
0	1.68042	0.370215		53.2054	3.13841		30.5806	1.82625		12.5372	1.30432		1.99648	0.424233
1	1.93443	0.0970232		45.4901	2.58396		29.6723	0.560727		20.8284	1.64875		2.07475	0.537967
0	1.28855	0.145941		44.1947	1.83192		35.7638	0.995192		16.9433	0.958195		1.80974	0.125133
1	8.24512	1.96942		29.4194	2.22112		24.1023	1.67959		23.4419	0.642829		14.7913	1.63109
Stacked Bar Chart Values
	subG1					G0/G1					S					G2/M					>4N
Olaparib, uM/ Experiment	1	2	3	4	5	1	2	3	4	5	1	2	3	4	5	1	2	3	4	5	1	2	3	4	5
0 (WT)	1.87538	1.22811	1.06887	1.18025	3.04952	57.3704	57.3787	56.1662	54.2499	40.8615	28.0298	27.9847	29.8477	29.2991	37.7415	10.9901	10.4691	11.2937	12.3201	17.6127	1.73422	2.9394	1.62347	2.95062	0.734702
1 (WT)	1.91333	1.71647	1.81501	1.93787	2.28946	47.5747	48.5989	47.4774	48.6004	35.1992	30.9236	28.7457	29.5324	28.1965	30.9632	18.2025	19.2328	19.5857	19.7888	27.3323	1.38587	1.70613	1.58942	1.47647	4.21583
0 (HPF1 KO)	1.27149	1.81837	1.22572	1.2047	0.922491	44.5529	45.002	47.5745	46.6433	37.2004	35.4999	35.2499	34.1747	34.2875	39.6069	16.4785	16.4567	15.1657	15.9596	20.6558	2.19713	1.47298	1.85935	1.90486	1.61436
1 (HPF1 KO)	13.5808	11.4315	8.53595	3.96555	3.71183	25.3991	26.3646	25.6596	35.2493	34.4243	28.0945	25.8496	26.3839	19.9279	20.2554	23.0147	24.4078	21.1071	24.1338	24.546	9.91084	11.9464	18.3135	16.7234	17.0625
	1.68042					53.2054					30.5806					12.5372					1.99648
	1.93443					45.4901					29.6723					20.8284					2.07475
	1.28855					44.1947					35.7638					16.9433					1.80974
	8.24512					29.4194					24.1023					23.4419					14.7913
	1.68042					54.8858					85.4664					98.0035					100
	1.93443					47.4246					77.0968					97.9253					100
	1.28855					45.4832					81.247					98.1903					100
	8.24512					37.6645					61.7668					85.2087					100
	subG1					G0/G1					S					G2/M					>4N
Olaparib, uM/ Experiment	1	2	3	4	5	1	2	3	4	5	1	2	3	4	5	1	2	3	4	5	1	2	3	4	5
0 (WT)	1.87538	1.22811	1.06887	1.18025	3.04952	57.3704	57.3787	56.1662	54.2499	40.8615	28.0298	27.9847	29.8477	29.2991	37.7415	10.9901	10.4691	11.2937	12.3201	17.6127	1.73422	2.9394	1.62347	2.95062	0.734702
1 (WT)	1.91333	1.71647	1.81501	1.93787	2.28946	47.5747	48.5989	47.4774	48.6004	35.1992	30.9236	28.7457	29.5324	28.1965	30.9632	18.2025	19.2328	19.5857	19.7888	27.3323	1.38587	1.70613	1.58942	1.47647	4.21583
0 (HPF1 KO)	1.27149	1.81837	1.22572	1.2047	0.922491	44.5529	45.002	47.5745	46.6433	37.2004	35.4999	35.2499	34.1747	34.2875	39.6069	16.4785	16.4567	15.1657	15.9596	20.6558	2.19713	1.47298	1.85935	1.90486	1.61436
1 (HPF1 KO)	13.5808	11.4315	8.53595	3.96555	3.71183	25.3991	26.3646	25.6596	35.2493	34.4243	28.0945	25.8496	26.3839	19.9279	20.2554	23.0147	24.4078	21.1071	24.1338	24.546	9.91084	11.9464	18.3135	16.7234	17.0625

## Sheet: Figure 1e
Figure 1e
γH2AX
	WT					HPF1 KO					ARH3 KO					ARH3 OE						T.TEST(WT 1,HPF1 KO 1,2,1)	T.TEST(WT 1,ARH3 KO 1,2,1)	T.TEST(WT 1,ARH3 OE 1,2,1)
Olaparib, uM/ Experiment	1	2	3	4	5	1	2	3	4	5	1	2	3	4	5	1	2	3	4	5
0	0.655374	0.664385	0.504185	0.600476	0.34219	0.915471	1.17838	1.10107	1.11203	0.942545	0.930797	0.94243	0.876388	0.702189	0.711994	1.07778	1.10548	0.929011	1.11236	1.18391
1	1.59272	1.62341	1.19975	1.18938	4.39738	20.6303	16.1689	16.658	22.6317	22.8497	1.51685	1.46539	1.34447	1.344	1.31724	6.56524	6.15542	6.86194	5.68364	5.14108		0.000142074	0.387468	0.00901782
	WT			HPF1 KO			ARH3 KO			ARH3 OE
Olaparib, uM	AVERAGE	SEM		AVERAGE	SEM		AVERAGE	SEM		AVERAGE	SEM
0	0.553322	0.059985		1.0499	0.051275		0.83276	0.052524		1.08171	0.042
1	2.00053	0.606326		19.7877	1.43291		1.39759	0.039349		6.08146	0.30751
>4N DNA
	WT					HPF1 KO					ARH3 KO					ARH3 OE						T.TEST(WT 1,HPF1 KO 1,2,1)	T.TEST(WT 1,ARH3 KO 1,2,1)	T.TEST(WT 1,ARH3 OE 1,2,1)
Olaparib, uM/ Experiment	1	2	3	4	5	1	2	3	4	5	1	2	3	4	5	1	2	3	4	5
0	1.73422	2.9394	1.62347	2.95062	0.734702	2.19713	1.47298	1.85935	1.90486	1.61436	1.2242	1.4956	2.05849	2.58158	0.501404	1.8302	1.48073	2.25184	2.5819	0.943112
1	1.38587	1.70613	1.58942	1.47647	4.21583	9.91084	11.9464	18.3135	16.7234	17.0625	2.0055	1.53613	2.06763	2.44178	0.442433	5.90157	8.12883	10.6514	9.47273	10.5432		0.00111504	0.687529	0.000911106
	WT			HPF1 KO			ARH3 KO			ARH3 OE
Olaparib, uM	AVERAGE	SEM		AVERAGE	SEM		AVERAGE	SEM		AVERAGE	SEM
0	1.99648	0.424233		1.80974	0.125133		1.57225	0.355591		1.81756	0.287322
1	2.07475	0.537967		14.7913	1.63109		1.69869	0.345473		8.93955	0.885239

## Sheet: Figure 1f
Figure 1f
	WT			ARH3 OE				T.TEST(WT,ARH3 OE,2,1)
Olaparib, uM/ Experiment	1	2	3	1	2	3
0	100	100	100	100	100	100
0.1	72.7819	69.5429	75.2349	46.1384	43.1671	46.9713		0.000473447
0.5	34.8444	32.2042	34.6525	4.72721	4.96978	6.31344		0.000863105
1	9.51305	9.44628	11.8251	1.29423	0.43964	1.27294		0.00543376
	WT			ARH3 OE
Olaparib, uM	Average	STDEV		Average	STDEV
0	100	0		100	0
0.1	72.5199	2.85503		45.4256	1.99973
0.5	33.9004	1.47202		5.33681	0.854437
1	10.2615	1.35458		1.00227	0.487369

## Sheet: Figure 1g
Figure 1g
	WT			ARH3 KO				T.TEST(WT,ARH3 KO,2,1)
Olaparib, uM/ Experiment	1	2	3	1	2	3
0	100	100	100	100	100	100
0.1	69.5767	71.6543	68.4722	79.7588	85.8333	76.8005		0.024192
0.5	37.9093	37.5266	35.878	65.3967	65.4738	62.8079		0.000115
1	13.7126	9.31562	11.6476	47.0487	44.1658	42.9811		0.000941
2.5	0.656753	0.62896	0.237808	20.2433	21.1466	21.1809		0.000387
	WT			ARH3 KO
Olaparib, uM	Average	STDEV		Average	STDEV
0	100	0		100	0
0.1	69.9011	1.61567		80.7975	4.60512
0.5	37.1046	1.07941		64.5595	1.51743
1	11.5586	2.19985		44.7319	2.092
2.5	0.50784	0.234267		20.857	0.531689

## Sheet: Figure 2a
Figure 2a
Pan ADPr
Mono/poly ADPr
PARP1
FLAG
Histone H3
HPF1 short exposure
HPF1 long exposure

## Sheet: Figure 2b
Figure 2b
														Mono/poly ADPr
Pan ADPr
PARP1
H3
FLAG

## Sheet: Figure 2c
Figure 2c
Pan ADPr
Mono/poly
ADPr
GFP
PARP1
FLAG
H3

[truncated: 18 more sheets: Figure 2d, Figure 2e, Figure 3b, Figure 3c, Figure 3e, Figure 3g, Figure 3h, Figure 3i, Suppl Figure 1, Suppl Figure 2, Suppl Figure 3, Suppl Figure 4, Supp Figure 5a, Suppl Figure 5b, Suppl Figure 5c, Suppl Figure 5d, Suppl Figure 6, Suppl Figure 7]
